# Supplementary material for: DNA Methylation Targets Influenced by Bisphenol A and/or Genistein Are Associated with Survival Outcomes in Breast Cancer Patients
Source: Genes (Basel). 2017 May 15;8(5):144. doi: 10.3390/genes8050144 (PMC5448018; doi:10.3390/genes8050144)
Supplement: Supplementary file 1 [file genes-08-00144-s001.zip]

Archive with 3 entries (3 files):
- genes-186435-supplementary.pdf
- Supplementary_Table_S1.xls
- Supplementary_Table_S2.xls
