# Supplementary material for: DNA Methylation Targets Influenced by Bisphenol A and/or Genistein Are Associated with Survival Outcomes in Breast Cancer Patients
Source: Genes (Basel). 2017 May 15;8(5):144. doi: 10.3390/genes8050144 (PMC5448018; doi:10.3390/genes8050144)
Supplement: Supplementary file 1 [file genes-08-00144-s001.zip › Supplementary_Table_S1.xls]

## Sheet: BPA
BPA_Hypermethylated	BPA_Hypomethylated
NM_001107461	NM_001008398
NM_001099476	NM_022935
NM_001099487	NM_153473
NM_001143756	NM_001126276
NM_001108902	NM_001127539
NM_001039722	NM_001108905
NM_053491	NM_057136
NR_031805	NM_001108493
NR_031868	NM_173105
NM_001135720	NM_012616
NR_031857	NM_001106211
NR_037379	NM_001013069
NM_053373	NM_001106569
NM_001108912	NM_001271240
NM_001107510	NM_001106570
NM_001008345	NM_138857
NM_001013149	NM_001025768
NR_032739	NM_001013923
NR_032759	NM_145680
NR_032763	NM_001034849
NR_037380	NM_173153
NM_001000129	NM_001024328
NM_001001022	NM_001033913
NM_001000124	NM_001011968
NM_001006971	NM_134390
NM_001113789	NM_001039008
NM_012786	NM_199233
NM_001108514	NM_001270589
NM_134411	NM_001270594
NM_001006974	NM_001270593
NM_001107589	NM_001270592
NM_040669	NM_001270591
NM_139192	NM_001270590
NM_001107725	NM_199291
NM_019123	NM_199095
NM_001024298	NM_001134750
NR_032746	NM_001191810
NM_017119	NM_001014217
NM_001008310	NM_173142
NM_019305	NM_001162411
NM_001108558	NM_019310
NM_001107713	NM_001106919
NM_001005555	NM_177936
NM_001007640	NM_001134753
NM_017270	NM_001009357
NM_001134549	NM_080688
NM_001106481	NM_001106921
NM_001106559	NM_001109309
NM_053634	NM_001025745
NM_001047110	NM_001109006
NM_001135901	NM_001014219
NM_012962	NM_199112
NM_001102403	NM_001109541
NM_020098	NM_001005906
NM_001110797	NM_001106997
NM_001029927	NM_080896
NM_001009496	NM_172008
NM_001009919	NM_001107066
NM_001009498	NM_019172
NM_001004267	NM_019172
NM_001044233	NM_001191664
NM_001109348	NM_001271237
NM_001194985	NM_001107403
NM_001111310	NM_053588
NM_001111310	NM_013183
NM_031979	NM_001108424
NM_030838	NM_001106160
NM_001009662	NM_031740
NM_001108655	NM_182955
NM_017292	NM_001017446
NM_001013090	NM_001099476
NM_019209	NM_001099487
NM_001108679	NM_017198
NM_021654	NM_153473
NM_001108055	NM_001107539
NM_001277885	NM_001108493
NM_001013047	NM_134461
NM_001127572	NM_001030045
NM_001170709	NM_022935
NM_001170708	NM_001007558
NM_001047959	NM_001100727
NM_001106742	NM_001108840
NM_001109601	NM_001107123
NR_032289	NM_001047925
NM_133526	NM_001107403
NM_001013219	NM_001101000
NM_001134865	NM_001008364
NM_017248	NM_001108493
NM_001014088	NM_001008398
NM_017247	NM_001034153
NM_001079712	NM_012681
NM_001024987
NM_001108754
NM_001101013
NM_001001083
NM_001008326
NM_001000790
NM_001106859
NM_001108230
NM_053986
NM_001106885
NM_001106890
NM_001127390
NM_012698
NM_001005246
NM_001005244
NM_001037211
NM_001025654
NM_001025031
NM_001003978
NM_001105771
NM_001191822
NM_001009701
NM_012891
NR_031771
NM_001190998
NM_001014227
NM_001108282
NM_012977
NM_001025136
NM_001007725
NM_001108308
NM_001009720
NM_001270538
NM_013002
NM_052799
NM_001025665
NM_053762
NM_001143894
NM_001008291
NM_001191669
NM_001037980
NM_001126095
NM_001170428
NR_032143
NM_171990
NM_001106024
NM_012806
NM_001270556
NM_001012039
NR_037348
NR_031931
NM_173308
NM_001047931
NM_001107258
NM_001013995
NM_001011916
NM_133420
NM_001024803
NM_001012360
NM_001014140
NM_012860
NM_001106089
NM_023973
NM_001115043
NM_001037514
NM_134454
NM_080908
NM_053802
NM_001109570
NM_001134696
NM_001256466
NM_001191786
NM_017353
NM_001109373
NM_001025727
NM_001001717
NM_001100833
NM_001109590
NM_001037201
NM_001170483
NM_013070
NM_001013144
NM_001009641
NM_012732
NM_001108515
NM_001108458
NM_031007
NM_001113372
NM_001113371
NM_001077677
NM_032071
NM_031069
NM_138529
NM_001100482
NM_138849
NM_133441
NM_133440
NM_001004133
NM_001012743
NM_001004217
NM_001271317
NM_001145163
NM_001107459
NM_001127637
NM_001039343
NM_001130939
NM_001107456
NM_001008302
NM_001044277
NM_057128
NM_001106215
NM_001106216
NM_001135849
NM_017355
NM_001013066
NM_001107504
NM_001099476
NM_001099487
NM_001106257
NM_001107511
NM_053859
NM_001106341
NM_001191624
NM_001191625
NM_057207
NM_053309
NM_001107534
NM_001107533
NM_012781
NM_017069
NM_001014223
NM_001108821
NM_053417
NM_001024750
NM_001109454
NM_001191838
NM_001000130
NM_001107546
NM_001107545
NM_172067
NM_001191950
NM_001163164
NM_012605
NM_001106301
NM_001014026
NM_012861
NM_001143756
NM_181480
NM_001015024
NM_001191951
NM_173137
NM_001014164
NM_019141
NM_053773
NM_001191636
NM_001106372
NM_001014246
NM_001107606
NM_023101
NM_053607
NM_013073
NM_001108457
NM_001108901
NM_001108902
NM_001126092
NM_001271310
NM_001014157
NM_001106265
NM_001106269
NM_001107521
NM_001032397
NM_019232
NM_001193568
NM_001193569
NM_001039722
NM_017163
NM_001106097
NM_001025000
NM_001106206
NM_001109394
NM_183334
NM_001144860
NM_001126088
NM_031318
NM_001161835
NM_001108464
NM_133561
NM_001169132
NM_013217
NM_001099463
NM_001191619
NM_001024747
NM_001008966
NR_106681
NM_001107473
NM_001107476
NM_139261
NM_022697
NM_001008944
NM_001167552
NM_019126
NM_001270654
NM_001017468
NM_053373
NM_012859
NM_001108909
NM_001107491
NM_001004083
NM_001012065
NM_030852
NM_001008303
NM_001033888
NM_030862
NM_001005877
NM_031139
NM_017190
NM_053469
NM_032616
NM_001107503
NM_199499
NM_001106247
NM_012524
NM_001287578
NM_001287577
NM_001287579
NM_053541
NM_001109142
NM_001004258
NM_001107507
NM_001108913
NM_001005382
NM_001135173
NM_001013067
NM_001170405
NM_001106251
NM_031751
NM_001024286
NM_021662
NM_031626
NM_001034925
NM_001108480
NM_024363
NM_001108481
NM_019384
NM_001006969
NR_031893
NM_001106260
NM_001108482
NM_001024868
NM_013039
NM_001106262
NM_212521
NM_012856
NM_176079
NM_019253
NM_203334
NM_001134706
NM_001276434
NM_001173527
NM_001106267
NM_153300
NM_001107524
NM_001106275
NM_001134563
NM_031145
NM_001107528
NM_001024749
NM_001108490
NM_001106277
NM_017181
NR_032739
NM_031733
NM_001009399
NM_001106342
NM_001107579
NM_001106351
NM_001173448
NM_001106351
NM_001173448
NR_106674
NM_199103
NM_001000264
NM_001107581
NM_001134599
NM_017275
NM_031719
NM_017173
NM_001108917
NM_022235
NM_013167
NM_001013069
NM_053869
NM_001082572
NM_001000125
NM_001001001
NM_001000122
NM_001000749
NM_001000131
NM_001001279
NM_001000133
NM_001000132
NM_001001281
NM_001000134
NM_001012358
NM_001012169
NM_001106286
NM_001001800
NM_001108501
NM_033231
NM_001079706
NM_001033889
NM_001037196
NM_001013237
NM_030853
NM_001039208
NM_001007692
NM_001109154
NM_001106295
NM_001130097
NM_001006971
NM_001100662
NM_001114502
NM_001009646
NM_001271086
NM_031691
NM_001035517
NM_001163214
NM_001143803
NM_001113789
NM_001108922
NM_001108507
NM_001106313
NM_019368
NM_134375
NM_134375
NM_001004260
NM_203470
NM_001002288
NM_022389
NM_145088
NM_001001506
NM_153722
NM_001134508
NM_012577
NM_001078648
NM_001024289
NM_019222
NM_001078647
NM_001081980
NM_031527
NM_001012217
NM_001106323
NM_012744
NM_001129997
NM_001109537
NM_001270705
NM_001270704
NM_001015013
NM_001004089
NM_001025117
NM_001134429
NM_001134428
NM_001106330
NM_001013196
NM_033350
NM_053549
NM_199090
NM_138911
NM_001127543
NM_001007693
NM_053658
NM_001033901
NM_001168661
NM_001128184
NM_001100740
NM_001004223
NM_001011940
NM_001107577
NM_001014245
NM_175577
NM_001007736
NM_053509
NM_178021
NM_001012070
NM_022276
NM_001014106
NM_001106356
NM_001014028
NM_001191952
NM_001014029
NM_001007738
NM_001107597
NM_013032
NM_001011941
NM_001034854
NM_013413
NM_022583
NM_001191954
NM_001106347
NM_001107582
NM_001025415
NM_001007694
NM_001024753
NM_020096
NM_001191637
NM_001047088
NM_001108522
NM_001191635
NM_001271596
NM_001106355
NM_053735
NM_001044281
NM_001107591
NR_037323
NM_001107592
NM_001004261
NM_040669
NM_001106359
NM_001079886
NM_001106364
NM_001128083
NM_022265
NM_001013155
NM_139042
NM_001191052
NM_001106201
NM_001106202
NM_001134505
NM_024159
NM_001101828
NM_001271151
NM_001245978
NM_022212
NM_001100996
NM_001100985
NM_031027
NM_139183
NM_001107648
NM_001013199
NM_017032
NM_001025146
NM_176074
NM_012842
NM_001106420
NM_021771
NM_001108549
NM_001083115
NM_080396
NM_001109184
NM_201417
NM_152847
NM_001108948
NM_001110151
NM_024358
NM_001109625
NM_133414
NM_001106469
NM_001191716
NM_057186
NM_001126120
NM_022297
NM_001077645
NM_175597
NM_022294
NM_001108934
NM_053663
NM_001170558
NM_001170560
NM_001170559
NM_001191701
NM_053897
NM_012950
NM_053313
NM_138516
NM_013134
NM_017110
NM_001106405
NM_173300
NR_032746
NM_001008725
NM_001034093
NR_031950
NM_001109175
NR_037322
NM_153468
NM_022604
NM_001106412
NM_024157
NM_001107726
NM_001024306
NM_001108565
NM_001107654
NM_022940
NM_001006976
NM_001025280
NM_032057
NM_001034129
NM_001191703
NM_001044696
NM_176861
NM_001107667
NM_013132
NM_001012180
NM_001025406
NM_001012181
NM_001107674
NM_001044263
NM_001106433
NM_001011949
NM_001034961
NM_021584
NM_053343
NM_030873
NM_001107701
NM_001134959
NM_207605
NM_001100667
NM_001107691
NM_053599
NM_001106445
NR_032298
NR_110715
NM_031092
NM_001134577
NM_001033895
NM_019213
NM_001025017
NM_001108558
NM_001007696
NM_001144957
NM_001109189
NM_001014038
NM_031629
NM_001107693
NM_080892
NM_031083
NM_001107694
NM_001012080
NM_001031645
NM_001025686
NM_017265
NM_001013201
NM_001106454
NM_001106456
NM_022191
NM_001005540
NM_001107711
NM_001191848
NM_001191711
NM_001122776
NM_001007012
NM_031154
NM_001106464
NM_001191110
NM_001134578
NM_001007606
NM_001135260
NM_001100702
NM_001107716
NM_001100704
NM_017305
NM_001106468
NM_001108566
NM_001108567
NM_001024779
NM_001173973
NM_001134579
NM_001106475
NM_001012084
NM_031327
NM_024377
NM_031023
NM_020089
NM_013115
NM_138708
NM_001106477
NM_001077641
NM_001271225
NM_031623
NM_001195199
NM_147141
NM_001270610
NM_001270608
NM_001270606
NM_001287423
NM_017010
NM_001270603
NM_001270602
NM_001270605
NM_053664
NM_001127563
NM_001100707
NM_001271232
NM_001107834
NM_001109341
NM_053902
NM_001047951
NM_199106
NM_012736
NM_001106481
NM_001107732
NM_001002854
NM_030875
NM_001024260
NM_001191901
NM_001107811
NM_031018
NM_198132
NM_001111294
NM_001111295
NM_001013077
NM_031618
NM_031143
NM_001011955
NM_001107755
NM_001013203
NM_012924
NM_001035233
NM_017215
NM_134403
NM_001108956
NM_001107766
NM_153297
NM_031736
NM_017019
NM_001271320
NM_001191855
NM_001107786
NM_001107788
NM_013188
NM_001025649
NM_001108603
NM_001077650
NM_001013924
NM_001134516
NM_172030
NM_031973
NM_001004231
NM_001013080
NM_024396
NM_199491
NM_001106560
NM_021853
NM_001013135
NM_053632
NM_001276417
NM_012805
NM_001108576
NM_019250
NM_001107824
NM_001013239
NM_001013081
NM_001024782
NM_001108578
NM_001107829
NM_001107831
NM_022596
NM_001106568
NM_133569
NM_013083
NM_001000824
NM_001000825
NM_001000391
NM_053532
NM_019328
NM_001106846
NM_012789
NM_057192
NM_053756
NM_001024780
NM_001106485
NM_019218
NM_030859
NM_001107748
NM_053777
NM_199107
NM_133405
NM_001110055
NM_001108955
NM_001106493
NM_012520
NM_001139493
NM_001109203
NM_001106497
NM_001014046
NM_001191740
NM_001106499
NM_001107760
NM_172011
NM_001004265
NM_001011957
NM_001191964
NM_001110811
NR_032264
NM_031031
NM_001008518
NM_171988
NM_022612
NM_171989
NM_001108959
NM_031773
NM_138536
NM_001106509
NM_001012090
NM_053581
NM_001005541
NM_001107775
NM_001100529
NM_001008353
NM_001033666
NM_001106518
NM_001191904
NM_001107787
NM_001106521
NM_001106524
NM_001109546
NM_053498
NM_001024314
NM_001109207
NM_001244770
NM_001244769
NM_001244768
NM_001014050
NM_001191905
NM_001047858
NM_001004281
NM_134391
NM_001037518
NM_001037368
NM_001037506
NM_001037512
NM_001107790
NM_001002278
NM_001106528
NM_001106527
NM_001030029
NM_001003959
NM_138509
NM_130423
NR_032141
NM_001107794
NM_001270867
NR_073089
NM_053601
NM_181687
NM_001000962
NM_001000962
NM_001000962
NM_001000455
NM_001014185
NM_019377
NM_001009179
NM_012662
NM_001102417
NM_012710
NM_133516
NM_001110345
NM_053805
NM_001001517
NM_001113752
NM_012637
NM_001108609
NM_001107804
NM_001024823
NM_001159656
NM_019132
NM_021845
NM_001159653
NR_031942
NR_031940
NM_001271254
NM_001024756
NM_001106550
NM_053506
NM_031708
NM_001013079
NM_001270570
NM_001270569
NM_001270568
NM_001270567
NM_001270566
NM_001270565
NM_001270564
NR_073042
NM_138918
NM_001008217
NM_001107845
NM_022714
NM_001191978
NM_012574
NM_001025148
NM_184051
NM_001106575
NM_017017
NM_133401
NM_001173511
NM_001134994
NM_001108627
NM_001029927
NM_138502
NM_053536
NM_001191974
NM_001145366
NM_001145367
NM_013124
NM_001107881
NM_001009496
NM_001009497
NM_170788
NM_001002804
NM_001047957
NM_001106573
NM_001012187
NM_001177905
NM_001109217
NM_001191969
NM_057115
NM_001191610
NM_019251
NM_057201
NM_001109225
NM_031799
NM_001135094
NR_031836
NM_001106590
NM_012498
NM_001013084
NM_053781
NM_001025046
NM_001025062
NM_139335
NM_001191749
NM_032084
NM_001109022
NM_001044293
NM_001009658
NM_001009413
NM_001109241
NM_139107
NM_001170573
NM_019272
NM_001079899
NM_001109244
NM_001109407
NM_001107866
NM_001007000
NM_001109398
NM_012893
NM_001106602
NM_001106606
NM_001039686
NM_001109248
NM_033442
NM_199256
NM_001106607
NM_001107873
NM_013046
NM_001134623
NM_001109351
NM_001109353
NM_134327
NM_001134716
NM_001194985
NM_001109354
NM_001109560
NM_001172088
NM_001009919
NM_001009498
NM_001111310
NM_001111310
NM_001000992
NM_001108643
NM_001134908
NM_022388
NM_001106617
NM_001170584
NM_001134555
NM_012972
NM_001109578
NM_131908
NM_001100752
NM_001079711
NM_001024338
NM_001192015
NM_134349
NM_130736
NM_030838
NM_012586
NM_001113783
NM_001083933
NM_001004234
NM_001009419
NM_001106627
NM_001191980
NM_001034154
NM_001108003
NM_053718
NM_001013932
NM_001007149
NM_134466
NM_001007150
NM_134378
NM_001127495
NM_001013929
NM_001013038
NM_001171802
NM_001106638
NM_012775
NM_203512
NM_198747
NM_181088
NM_001191757
NM_031550
NM_001007001
NM_023991
NM_133609
NM_001134873
NM_012866
NM_181373
NM_001112716
NM_017284
NM_001159655
NM_001011977
NM_001134732
NM_001014261
NM_001127319
NM_001077648
NM_057200
NM_172043
NM_057097
NM_001013216
NM_001037650
NM_017304
NM_001107902
NM_001108655
NM_001276441
NM_001108656
NM_181084
NM_019372
NM_001271108
NM_001025274
NM_017291
NM_001107925
NM_001256084
NM_001106647
NM_001107935
NM_001107934
NM_001100710
NM_017300
NM_012496
NM_001108665
NM_001014190
NM_001107929
NM_001025021
NM_053660
NM_133422
NM_198784
NM_001011976
NM_001109511
NM_012899
NM_001007652
NM_019340
NM_001108668
NM_130812
NR_031859
NM_017135
NM_001100840
NM_001044288
NM_031000
NM_001005543
NM_001025656
NM_133396
NM_001108975
NM_019249
NM_001108673
NM_001044275
NM_001107968
NM_001134627
NM_001008514
NM_001107969
NM_001109669
NM_053699
NR_031840
NR_031839
NM_022931
NM_001109432
NM_001100538
NM_001012221
NM_001030054
NM_001271324
NM_001048184
NM_001077671
NM_001106685
NM_001109438
NM_001108680
NM_001034151
NM_001270981
NM_013064
NM_001025651
NM_153727
NM_001113780
NM_012652
NM_001127525
NM_001025699
NR_036617
NM_012852
NM_134407
NM_012553
NM_001031648
NM_001077649
NM_001107991
NM_053827
NM_130894
NM_012612
NM_001007654
NM_031545
NM_001012106
NM_053511
NM_053464
NM_001127574
NM_001107994
NR_031850
NM_023978
NM_053305
NM_001146061
NM_019236
NM_013214
NM_001047958
NM_001013937
NM_001025657
NM_053606
NM_199394
NM_001100716
NM_001106747
NM_001108715
NM_001108721
NM_001108051
NM_001108724
NM_133407
NM_001012136
NM_001191909
NM_001034997
NM_001108703
NM_001106709
NM_001106713
NM_001099340
NM_012686
NM_001004442
NM_053888
NM_001106720
NM_001106737
NM_133604
NM_001276429
NM_001276430
NR_075101
NM_001164400
NM_001013099
NM_001106740
NM_001025658
NM_001004444
NM_172034
NM_001100872
NM_001170347
NM_022599
NM_001024350
NM_001108052
NM_001134632
NM_001011984
NM_001100894
NM_001081973
NM_001081972
NM_001081974
NM_001037214
NM_001034953
NM_001048044
NM_001100671
NM_001191906
NM_001009466
NM_001191907
NM_001163506
NM_001012108
NM_001191908
NM_053522
NM_001277885
NM_001109274
NM_017326
NM_001163562
NM_182954
NM_001108009
NM_001109674
NM_001011981
NM_019150
NM_001098240
NM_001013243
NM_001127526
NM_031855
NM_139087
NM_001126372
NM_001106710
NM_001134691
NM_001134690
NM_001008520
NM_001017451
NM_001106711
NM_199384
NM_001108013
NM_001011982
NM_001169104
NM_012615
NM_013060
NM_001135803
NM_001106722
NM_001106719
NM_001100540
NM_001025740
NM_001037354
NM_001108707
NM_001108706
NM_001170568
NM_053871
NM_001014196
NM_017283
NM_012742
NM_001003928
NM_001106739
NM_133515
NM_021863
NM_212522
NM_183403
NM_022210
NM_001127566
NM_001034929
NM_001163153
NM_001106742
NM_001134731
NM_001106746
NM_001199168
NM_001108043
NM_001199167
NM_001109485
NM_001109278
NM_001169128
NM_031057
NM_001108042
NM_001015009
NM_001108044
NM_001012470
NM_022208
NM_031969
NM_021702
NM_203410
NM_001108056
NR_032123
NR_031781
NR_032118
NR_031872
NR_032757
NR_031953
NR_037363
NR_032278
NR_031954
NR_032278
NR_032113
NR_031882
NR_037368
NR_037374
NR_037371
NR_037393
NM_017210
NM_020075
NM_053620
NM_001108060
NM_001106758
NM_001108725
NM_001134560
NM_144750
NR_031918
NM_001012146
NR_031895
NM_001106797
NM_001191782
NM_001024877
NM_031070
NM_001108064
NM_001034108
NM_001108079
NM_001082478
NM_178866
NM_001082479
NM_001082477
NM_001106778
NM_023979
NM_001108086
NM_053514
NM_001108094
NM_139217
NM_139216
NM_023960
NM_001108097
NM_001108101
NM_032070
NM_017302
NM_001130490
NM_001134883
NM_001130542
NM_001271215
NM_012537
NM_001130553
NM_001079700
NM_053870
NM_001282324
NM_133313
NM_001106789
NM_033352
NM_001271239
NM_001100895
NM_019266
NM_001036626
NM_001198580
NM_001198562
NM_001105939
NM_001008768
NM_001105940
NM_001109281
NM_001105941
NM_030842
NM_017125
NM_017203
NM_001000708
NM_001000054
NM_001000058
NM_001000076
NM_001108738
NM_001013946
NM_001134562
NM_001191986
NM_001106772
NM_001108989
NM_032617
NM_199115
NM_001014201
NM_001099474
NM_001013952
NM_001099484
NM_001191877
NM_001108739
NM_001270788
NM_139100
NM_001108084
NM_058208
NM_017258
NM_001109286
NM_001005905
NM_001106785
NM_001128494
NM_001191000
NM_053738
NM_001271249
NM_019162
NM_001130537
NM_019324
NM_001173558
NM_172333
NM_001271300
NM_001017467
NM_012538
NM_001002798
NM_001126268
NM_031153
NM_001014086
NM_001130508
NM_024393
NM_199110
NM_001011994
NM_001015018
NM_031758
NM_001130582
NM_001004241
NM_001012121
NM_012991
NM_021746
NM_001108748
NM_001035000
NM_001109532
NM_001108749
NM_001079939
NM_201426
NM_145771
NM_001271173
NM_001135253
NM_001012122
NM_001191992
NM_021676
NM_001271170
NM_031715
NM_021690
NM_001127456
NM_017058
NM_001271114
NM_001007659
NM_001008812
NM_001008813
NM_001008803
NM_001008825
NM_001008811
NM_001008828
NM_001135250
NM_001135249
NM_013171
NM_001005545
NM_001106794
NM_177934
NM_001108117
NR_031782
NM_022676
NM_012794
NM_053354
NM_017358
NM_001106814
NM_001108159
NM_001007020
NM_001201355
NM_001201354
NM_001201353
NM_001047891
NR_106696
NM_001109299
NM_001034002
NM_001134584
NM_019144
NM_001270889
NM_001106808
NM_001004269
NM_001271279
NM_001106813
NM_001014089
NM_012572
NM_001013246
NM_001024760
NM_022387
NM_012738
NM_001271216
NM_134389
NM_001105716
NM_001109294
NM_001106829
NM_020090
NM_001037651
NM_001127490
NM_053896
NM_001108168
NM_001009713
NM_001004248
NM_001011999
NM_001271438
NM_001007710
NM_001106849
NM_017030
NM_001134520
NM_001191798
NM_001109113
NM_001014098
NM_001100966
NM_001108189
NM_001106861
NM_001108194
NM_001108787
NM_023987
NM_001191993
NM_001144870
NM_001047979
NM_012967
NM_001172079
NM_001172077
NM_017192
NM_021775
NM_057152
NM_001134715
NM_001126098
NM_001108756
NM_134384
NM_053482
NM_001009344
NM_001001081
NM_001000966
NM_001000818
NM_001000817
NM_001000814
NM_001000965
NM_001000814
NM_001000965
NM_001001083
NM_001000964
NM_001000444
NM_001000443
NM_001000442
NM_001000807
NM_001000808
NM_001000811
NM_001000814
NM_001000963
NM_001000965
NM_001001013
NM_001000488
NM_001000449
NM_001000448
NM_001108136
NM_023983
NM_001113748
NM_001034009
NM_013169
NM_031549
NM_001108142
NM_001137646
NM_012737
NM_001277264
NM_080576
NM_001025277
NM_001109293
NM_001106819
NM_012547
NM_001134636
NM_001109559
NM_130431
NM_001025418
NM_001025743
NM_001000480
NM_001000476
NM_001106825
NM_021658
NM_001007604
NM_001108766
NM_001008380
NR_031906
NM_053733
NM_031613
NM_053856
NM_017186
NM_138886
NM_022503
NM_001134472
NM_012640
NM_001013110
NM_001040156
NM_001106856
NM_053316
NM_178144
NM_001108781
NM_001014005
NM_001024904
NM_001109389
NM_001006989
NM_001024989
NM_001106860
NM_001126048
NM_001108782
NM_001108783
NM_012606
NM_001109298
NM_001106863
NM_001012001
NM_001106864
NM_001025705
NM_001191080
NM_198130
NM_031554
NM_001106866
NM_080902
NM_031241
NM_057212
NM_001191582
NM_181772
NM_001159739
NM_001287025
NM_001012002
NM_001008522
NM_201990
NM_001134728
NM_001108811
NM_133548
NM_001135011
NM_001108205
NM_001278484
NM_175578
NM_001012744
NM_001024361
NM_145095
NM_001108792
NM_001122658
NM_001160155
NM_001012225
NM_001108213
NM_053953
NM_022856
NM_019363
NM_001013413
NM_001024363
NM_172039
NM_133412
NM_013000
NM_001109086
NM_001025012
NM_138896
NM_001277278
NM_032067
NM_031631
NM_001108237
NM_001191815
NM_001251926
NM_001025662
NM_001108812
NM_031239
NM_001025026
NM_001191581
NM_001108199
NM_001008859
NM_001034136
NM_001044286
NM_001037346
NM_001109140
NM_001109302
NM_053537
NM_001271230
NM_001108202
NM_001009699
NM_001024360
NM_001108204
NM_001007801
NM_001002806
NM_031684
NM_001109479
NM_053500
NM_001191583
NM_001013165
NM_139325
NM_001108790
NM_001013956
NM_133596
NM_001014100
NM_001108211
NM_001106902
NM_001135014
NM_022506
NM_013123
NM_133575
NM_173098
NM_001109305
NM_001014216
NM_001007712
NM_001271191
NM_001108220
NM_173143
NM_001191809
NM_001108799
NM_133299
NM_001108803
NM_017250
NM_013023
NM_001013227
NM_021691
NM_001276706
NM_030656
NM_001270659
NM_001025775
NM_001146004
NM_001005559
NM_080907
NM_031064
NM_001127390
NM_172325
NM_013004
NM_001173429
NM_001109012
NM_001271265
NM_053701
NM_053360
NM_001037367
NM_001126373
NM_019210
NM_080898
NM_001134583
NM_001108752
NM_001271190
NM_001191736
NM_001191726
NM_001025027
NM_001013228
NM_001014110
NM_012664
NR_032741
NR_037342
NR_032108
NR_032267
NR_032285
NR_032284
NM_017106
NM_001007715
NM_001109015
NM_001014112
NM_053458
NM_001004072
NM_001192004
NM_001106963
NM_001127568
NM_001191734
NM_001195484
NM_001008874
NM_001024880
NM_001107849
NM_001014222
NR_032288
NM_001108820
NM_001024367
NM_001014273
NM_001037216
NM_001101003
NM_013010
NM_001108111
NM_030993
NM_144756
NM_024154
NR_106693
NM_001025746
NM_001024872
NM_001025776
NM_001024901
NM_001109314
NM_001106949
NM_001024895
NR_032254
NR_032293
NR_032292
NR_032263
NR_032255
NR_037373
NR_032762
NR_032281
NR_032280
NR_032262
NR_032261
NR_032259
NR_037327
NR_037397
NM_020088
NM_031321
NM_022246
NM_181636
NM_031837
NM_001013042
NM_176856
NM_001107075
NM_012573
NM_001031637
NM_001261389
NM_022929
NM_001044282
NM_001105778
NM_001106996
NM_001137622
NM_001107002
NM_022954
NM_031656
NM_019124
NM_022690
NM_001105814
NM_001105813
NM_001039163
NR_073076
NM_031830
NR_073077
NM_001270801
NM_001270800
NM_012983
NM_001105819
NM_053858
NM_001107038
NM_001105715
NM_153720
NM_053937
NM_182820
NM_001107061
NM_001105859
NM_080577
NM_001271364
NM_001108262
NM_001009619
NM_001007721
NM_152790
NM_001025756
NM_001106980
NM_001007668
NM_001000493
NM_214822
NM_031634
NM_001105765
NM_001011889
NM_024384
NM_181086
NM_001105766
NM_001134569
NM_001011890
NM_017306
NM_001106985
NM_013222
NM_001008277
NM_001106987
NM_001109443
NM_001115033
NM_053507
NM_001011891
NM_001024991
NM_033349
NM_053329
NM_031658
NM_001025625
NM_001127447
NM_001037188
NM_001009962
NM_001024269
NM_001108269
NM_001105775
NM_001009701
NM_012601
NM_001034936
NM_001013854
NR_073160
NM_022230
NM_001277157
NM_053578
NM_019273
NM_001105777
NM_012923
NM_012964
NM_001005529
NM_001108825
NM_001100762
NM_001286183
NM_001033893
NM_001271112
NM_001271111
NM_001013180
NM_053639
NM_181550
NM_175843
NM_001106997
NM_080896
NM_172008
NM_001100727
NM_001013041
NM_001126081
NM_001025134
NM_053377
NM_012591
NM_022270
NM_017062
NM_001134729
NM_022525
NM_001007609
NM_001163492
NM_001013967
NM_001034124
NM_001105786
NM_001191646
NM_001100968
NM_001108829
NM_001191890
NM_001128155
NM_030989
NM_001100980
NM_001100647
NM_001108830
NM_001108278
NM_001033681
NM_012751
NM_001001718
NM_012503
NM_012891
NM_017189
NM_019621
NR_032144
NM_001105797
NR_031912
NM_022393
NM_001108280
NM_053508
NM_001190998
NM_031668
NM_001144991
NM_001002820
NM_001109037
NM_001025758
NM_001012140
NM_001013858
NR_031955
NR_031890
NM_001007672
NM_001105820
NM_031530
NM_001012011
NM_001037360
NM_031116
NM_001012357
NM_001017479
NM_001109409
NM_001109406
NM_001008757
NM_001008758
NM_001008819
NM_001008817
NM_213625
NM_001108835
NM_022380
NM_001105841
NM_001034112
NM_145778
NM_012851
NM_001135804
NM_001006954
NM_134458
NM_001191075
NM_032061
NM_001108837
NM_001173376
NM_030584
NM_001134601
NM_001105845
NM_001007724
NM_001107054
NM_001105846
NM_001135833
NM_001109495
NM_001024793
NM_001107056
NM_001108302
NM_001107057
NM_001107058
NM_001025715
NM_001034848
NM_021673
NM_001107059
NM_031149
NM_133533
NM_013178
NM_001109050
NM_053483
NM_001270802
NM_080692
NM_001134497
NM_019348
NM_001005532
NM_001107062
NM_021594
NM_001191655
NM_001166577
NM_001202463
NM_001107066
NM_019172
NM_001031652
NM_001108308
NM_001012143
NM_001008283
NM_001107068
NM_001113497
NM_001134498
NM_199118
NM_172092
NM_172091
NR_073147
NM_001128185
NM_022386
NM_001107073
NM_001109602
NM_001013975
NM_001105857
NM_053568
NM_021849
NM_134387
NM_001270939
NM_172018
NM_001127571
NM_053969
NM_001109622
NM_001039207
NM_001142562
NM_001107076
NM_001039587
NM_001109051
NM_001107077
NM_133587
NM_001013978
NM_001002815
NM_012791
NM_001108315
NM_017195
NM_001105878
NM_198726
NM_001107091
NM_019290
NM_001191592
NM_001037774
NM_001105896
NM_001191661
NM_001109052
NM_001100557
NM_021770
NR_032753
NM_001107109
NM_001024741
[truncated: 2,029 more rows]

## Sheet: GEN
GEN_Hypermethylated	GEN_Hypomethylated
NM_053929	NM_001105779
NM_198200	NM_031700
NM_175838	NM_001033891
NM_001007667	NM_001106601
NM_017101	NM_012553
NM_001106393	NM_001014194
NM_001001801	NM_001031648
NM_001191636	NM_001077649
NM_001009470	NM_199117
NM_001109335	NM_001271710
NM_001000264	NM_001005550
NM_001109153	NM_031732
NM_033231	NM_012961
NM_001079706	NM_031330
NM_001108522	NM_001100942
NM_001012184	NM_001271236
NM_053925	NM_203493
NM_001106846	NM_012790
NM_031566	NM_012946
NM_001106665	NM_001195414
NM_001191867	NM_001044255
NM_001013212	NM_001025718
NM_153727	NM_031769
NM_031818	NM_001127683
NM_001106786	NM_001012073
NM_001108102	NM_001170575
NM_001127567	NM_001014022
NM_182844	NM_001106484
NM_001000811	NM_020098
NM_001000814	NM_001110797
NM_001000963	NM_001109398
NM_001000965	NM_001270413
NM_001001013	NM_031732
NM_001000488	NM_001109060
NM_001007558	NM_022605
NM_001013225	NM_214457
NM_001110336	NM_212512
NM_001110334	NM_001109398
NM_001110333	NM_031700
NR_105011
NM_031836
NM_001110335
NM_198756
NM_001287114
NM_001287113
NM_001287112
NM_001287111
NM_001287110
NM_001287108
NM_001287107
NM_001025654
NM_001004072
NM_001013960
NM_001025776
NM_001100561
NM_133621
NM_012607
NM_017277
NM_001108866
NM_001109111
NM_001107322
NM_017211
NM_201655
NM_001103352
NM_001013033
NM_001012075
NM_024368
NM_001009688
NM_001170575
NM_001001801
NM_053929
NM_013117
NM_001013917
NM_001106484
NM_024486
NM_001030045
NM_001190994
NM_001100488
NM_198727
NM_138922
NM_001107288
NM_001177820
NM_001014144
NM_214457
NM_001106130
NM_001009688
NM_001047088
NM_198200
NM_001030045
NM_175838
NM_001007667
NM_001142758
NM_017101
NM_001177820
NM_012548

## Sheet: BPA+GEN
BPA+GEN_Hypermethylated	BPA+GEN_Hypomethylated
NM_001004262	NM_031108
NM_053634	NM_001105779
NM_153739	NM_001012353
NR_037367	NM_053996
NR_031915	NM_001025059
NM_001013035	NM_001184973
NM_001107888	NM_001034127
NR_031887	NM_031108
NM_001004447	NM_001006968
NM_001011988	NM_138870
NM_001014088	NM_001034104
NM_181375	NM_001106218
NM_001128196	NM_001134978
NM_001105779	NM_001009290
NM_001109046	NM_001025768
NM_001024284	NM_001013923
NM_053996	NM_001037556
NM_001013891	NM_001007092
NM_001106185	NM_001106762
NM_181388	NM_001108722
NM_022186	NM_001109672
NM_001099476	NM_031732
NM_001099487	NM_001013855
NM_001014017	NM_214827
NM_001106343	NM_214829
NM_001109323	NM_001000978
NM_053420	NM_182949
NM_001163277	NM_001128196
NM_001109183	NM_031330
NM_001024301	NM_001105779
NM_022253	NM_133393
NM_019297	NM_001037775
NM_001191850	NM_001107206
NM_001109651	NM_001108407
NM_024377	NM_053727
NM_031023	NM_013164
NM_001107825	NM_053588
NM_001106565	NM_053404
NM_031664	NM_013183
NM_001173380	NM_001108424
NM_053464	NM_001106160
NM_001011965	NM_012681
NM_001109199	NM_031740
NM_001107767	NM_001017446
NM_024141	NM_001106145
NM_001100901	NM_001014242
NM_001135901	NM_173126
NM_031577	NM_001025676
NM_031698	NM_053996
NM_001191066	NM_001029901
NM_053356	NM_031525
NM_138900	NM_001191093
NM_001009660	NM_001108443
NM_001106625	NM_001025727
NM_001009600	NM_001014031
NM_001108978	NM_001191953
NM_001107990	NM_001106484
NM_199096	NM_001013177
NM_001108691	NM_153312
NM_001100541	NM_001107123
NM_001109601	NM_001107266
NR_032123	NM_001014146
NR_032296	NM_001107403
NR_031781	NM_001101000
NR_032289	NM_031826
NR_032118	NM_001170470
NR_031872	NM_053588
NR_032757	NM_031525
NR_031953	NM_001025059
NR_037363	NM_031108
NR_032278	NM_001128196
NR_031954	NM_031330
NR_032278	NM_053588
NR_032113	NM_001012353
NR_031882
NM_023960
NM_021588
NM_001191779
NM_001191987
NM_001012121
NM_131907
NM_022536
NM_001009669
NM_001108777
NM_001134596
NM_001106884
NM_001192001
NM_022229
NM_001106952
NM_017146
NM_001109319
NR_031948
NM_012494
NM_001107046
NM_017212
NM_001106972
NM_152790
NM_001024790
NM_001128196
NM_031330
NM_001105779
NM_053981
NM_080901
NM_031103
NM_001004131
NM_001008822
NM_001008824
NM_001008823
NM_001008757
NM_001008758
NM_001008819
NM_001008817
NM_001109481
NM_001105847
NM_001012237
NM_001105967
NM_017287
NM_053841
NM_001108343
NM_012642
NM_001109070
NM_181692
NM_001191594
NM_012806
NM_001270556
NM_001024770
NM_001011912
NM_001008870
NM_022239
NM_017328
NM_001077660
NM_031692
NM_001100970
NM_031819
NM_001277222
NM_001107307
NM_001113357
NM_001025130
NM_001177684
NM_001105751
NM_001108406
NM_012535
NM_031316
NM_153736
NM_001024884
NM_001012353
NM_001024284
NM_053996
NM_001029901
NM_031525
NM_138864
NM_138864
NM_001013191
NM_139040
NM_001008893
NM_012536
NM_001108454
NM_031101
NM_013019
NM_001047096
NM_001098667
NM_019230
NM_175597
NM_001106483
NM_001106484
NM_001168542
NM_001108603
NM_153739
NM_001271267
NM_001004447
NM_021767
NM_001079895
NM_022288
NM_001014088
NM_181375
NM_001013177
NM_175578
NM_001024762
NM_001191811
NM_012765
NM_181636
NM_053484
NM_031656
NM_153720
NM_001128196
NM_017346
NM_030999
NM_022600
NM_001271380
NM_053799
NM_001109079
NM_001107200
NM_001191594
NM_001077434
NM_031765
NM_001013130
NM_024357
NM_012527
NM_031826
NM_001271281
NM_001106145
NM_001024284
NM_031525
NM_001014271
NM_001106185
NM_012931
NM_181388
NM_001109338
NM_012874
NM_022186
NM_153739
NM_031359
NR_037367
NR_031915
NM_001013035
NR_031887
NM_013026
NM_181375
NM_001108181
NM_181636
NM_001128196
NM_031330
NM_017346
NM_001008760
NM_001107200
NM_001191594
NM_001077434
NM_001106089
NM_001271281
NM_001106176
NM_001108450
