# Supplementary material for: DNA Methylation Targets Influenced by Bisphenol A and/or Genistein Are Associated with Survival Outcomes in Breast Cancer Patients
Source: Genes (Basel). 2017 May 15;8(5):144. doi: 10.3390/genes8050144 (PMC5448018; doi:10.3390/genes8050144)
Supplement: Supplementary file 1 [file genes-08-00144-s001.zip › Supplementary_Table_S2.xls]

## Sheet: Sheet1
BPA Hypomethylated Gene Networks
ID	Molecules in Network	Score	Focus Molecules	Top Diseases and Functions
1	CDH1,CYP19A1,ERBB2,ESR1,FOXO3,GSK3B,ID1,NCOA3,PAK1,PHF19,PRMT2,PTTG1,RARA,SNAI1,VEGFA,ZNF24	5	3	Cancer, Organismal Injury and Abnormalities, Reproductive System Disease
2	FCHSD2,SMARCA4	2	1	Cancer, Cell Cycle, Cell Morphology
3	ERBB2,TRAF1	2	1	Cancer, Cardiac Damage, Cardiovascular Disease
4	ARPC2,ETS1,PRKCA	2	1	Cell-To-Cell Signaling and Interaction, Immunological Disease, Inflammatory Disease
5	CXCR1,HIF1A,IL1B	2	1	Cellular Movement, Hematological System Development and Function, Immune Cell Trafficking
BPA Hypermethylated Gene Networks
ID	Molecules in Network	Score	Focus Molecules	Top Diseases and Functions
1	ABCC5,ABHD2,ADORA1,AHNAK,AKAP11,ALOX5,ASH2L,BAG1,BCL2,CELSR2,CENPN,CLIC3,CLN8,DSCR3,ESR1,GSK3B,KCTD6,KIF23,MAPK12,MPG,NRCAM,OTUB2,PCP4,PRDM1,PRMT2,RAMP3,RGS3,SETD2,SHANK2,SLC7A5,SNAI1,STC2,TNFRSF10A,TTC9,WWOX	26	35	Cellular Assembly and Organization, Cellular Compromise, Cellular Development
2	CDKN2A,CYP3A4,CYR61,DHCR7,FER,HIPK2,HK2,HMGCR,ITGB3,LSS,MAP2K5,MIF,mir-34,MMP2,MTA2,MVK,MYBBP1A,MYO10,NDUFA13,NRG1,PEA15,PFKM,POU5F1,PRKG1,PRMT5,RB1CC1,SMARCB1,SMARCC1,STAT3,STUB1,TACC2,TP53,TP53INP1,VCAN,ZYX	26	35	Cell Death and Survival, Cellular Movement, Cellular Development
3	ANGPTL4,CD44,COL4A3BP,EGF,EGFR,EIF5A,Elf5,ENO2,EPAS1,ERBB4,EREG,EXOC4,FASN,GAB1,GAB2,GFPT1,GJA1,IL6ST,ITPR1,KYNU,LAPTM4B,let-7,LTBP1,NRG2,PIK3R1,PTPRN2,SLC34A2,SLC4A7,SMURF1,SND1,STAT5B,TGFBR1,TGFBR2,Wap,WNT10B	26	35	Organismal Development, Reproductive System Development and Function, Tissue Development
4	CAPZB,DEDD,DGUOK,DPYD,EGLN2,EIF4E,GPX2,MIA,MPV17,NOL3,PA2G4,PDS5B,RNF20,SNRPA,SRXN1,UBA7,ZPR1	9	15	Developmental Disorder, Gastrointestinal Disease, Hepatic System Disease
5	ASGR2,CES1,EHF,ELF2,ERBB2,FGF9,FLOT2,HOMER2,MAPK4,MAX,mir-15,MMP11,MYC,PDHA1,PGR,PTPRK,RHOD,SDPR,TGFB1,UCK1	8	16	Cancer, Organismal Injury and Abnormalities, Tumor Morphology
Genistein Hypomethylated Gene Networks
ID	Molecules in Network	Score	Focus Molecules	Top Diseases and Functions
1	ESR1,HSF2BP	2	1	Cancer, Cell Death and Survival, Cell Morphology
2	TFDP1,XBP1	2	1	Cell Death and Survival, Cell Morphology, Cellular Assembly and Organization
3	ERBB2,SPARCL1	2	1	Cellular Movement, Cell Morphology, Nervous System Development and Function
4	EIF4E,NHP2	2	1	Dermatological Diseases and Conditions, Developmental Disorder, Hereditary Disorder
5	CTSL,H2AFZ,HPSE,SOD3	2	1	Carbohydrate Metabolism, Small Molecule Biochemistry, Tissue Morphology
Genistein Hypermethylated Gene Networks
ID	Molecules in Network	Score	Focus Molecules	Top Diseases and Functions
1	BUB1B,CCL5,CCNA2,CCNB2,CCND1,CCNE2,CD9,CDKN2C,CLDN2,CSF1R,CXCL8,EDN1,EEF1A1,Elf5,ERBB2,FABP5,GJA1,IL6R,ITGA2,ITGA5,ITGB1,KDM5B,MAPK8IP3,MKI67,NDC80,NEDD9,NRP1,PDHA1,RFC4,RRM2,SAT1,TBK1,TOP2A,VEGFA,WNT7B	14	8	Cancer, Organismal Injury and Abnormalities, Cellular Growth and Proliferation
2	FLNB,SMARCA4	2	1	Connective Tissue Disorders, Developmental Disorder, Hereditary Disorder
3	ACVR1,FSTL3	2	1	Organismal Injury and Abnormalities, Reproductive System Disease, Hereditary Disorder
BPA+Genistein Hypomethylated Gene Networks
ID	Molecules in Network	Score	Focus Molecules	Top Diseases and Functions
1	ALDH1A3,AR,AREG,BRCA1,BRCA2,CCND3,CCNE1,CDC6,CHEK1,CREBBP,CSF1R,CTR9,CXCR4,CYP3A4,ERBB4,ETS2,FKBP5,GADD45A,HSD11B2,ITGA6,KRT18,MYC,NCOA2,NFKBIA,PCNA,PDGFRB,PGR,PLK1,PPM1D,RPS9,RRP1B,SMAD3,SMARCE1,YY1,ZEB1	8	5	Cell Death and Survival, Cell Cycle, Cellular Development
2	HSF1,MBOAT7	2	1	Nervous System Development and Function, Organ Morphology, Organismal Development
3	EIF4E,NHP2	2	1	Dermatological Diseases and Conditions, Developmental Disorder, Hereditary Disorder
4	FOXO1,NFIL3,TNFSF10	2	1	Cellular Development, Cellular Growth and Proliferation, Hematological System Development and Function
5	ATXN10,NAT1,NELL2,NMNAT1,NPY1R,PARP1,PEG10,RAPGEF4,SIRT1,SOCS2,TFPI,TGFB2,TMSB15A	1	1	Tissue Development, DNA Replication, Recombination, and Repair, Connective Tissue Development and Function
BPA+Genistein Hypermethylated Gene Networks
ID	Molecules in Network	Score	Focus Molecules	Top Diseases and Functions
1	APBB1,AREG,ARHGDIB,ATAD2,CCND1,CDC6,CDC25B,CSF1R,CTBS,E2F4,FKBP5,GAL,GCA,HIF1A,HSD11B2,HSPD1,INSIG1,ITGB3,KDM5B,KLF9,MB,MCM6,MYC,NDRG1,PDGFRB,PFKP,PGR,PHB2,PRKCA,RBCK1,RBL1,RPL13,RRP1B,SDC1,WNT7B	17	13	Cancer, Endocrine System Disorders, Organismal Injury and Abnormalities
2	ABCC5,ASH2L,BCAR1,BNIP3,CDC6,CDH1,CDKN2A,CHD4,CSAD,CTBP2,DNMT3B,EIF4E,EIF4EBP1,ENO1,ESR1,ESRRA,FAM102A,FRAT2,IGFBP4,KISS1,KRT13,KRT34,MDM2,MINOS1,mir-8,MTA2,NDUFA13,NHP2,NR1D1,PRMT2,RPL19,SMARCB1,TXNL4B,UBALD1,USP7	14	11	Cell Death and Survival, Cellular Development, Cellular Growth and Proliferation
3	MTOR,PRR5	2	1	Cancer, Cell Death and Survival, Cell Morphology
4	FOXA1,LHFP	2	1	Cellular Development, Cellular Growth and Proliferation, Embryonic Development
5	FBXO42,ING4	2	1	Cell Death and Survival, Cellular Development, Reproductive System Development and Function
